# Supplementary material for: WAPO-A1 is the causal gene of the 7AL QTL for spikelet number per spike in wheat
Source: PLoS Genet. 2022 Jan 13;18(1):e1009747. doi: 10.1371/journal.pgen.1009747 (PMC8791482; doi:10.1371/journal.pgen.1009747)
Supplement: S1 Data — Data A. Supporting data for Fig 1A–1C. Spikelet number per spike (SNS) in lines derived from Kronos EMS loss-of-function mutant K4222 for wapo-A1. Data B. Supporting data for Fig 2. Spikelet number per spike (SNS) and days to heading (DTH) in transgenic T1 plants (different events) relative to pooled non-transgenic plants. Data C. Supporting data for Fig 3A–3D. Frequency of floral abnormalities in 14 Kronos plants with loss-of-function CRISPR mutations in both wapo-A1 and wapo-B1 (32 spikelets, 91 florets). Data D. Supporting data for Fig 3E–3G. Expression of MADS-box genes involved in floral development in WT Kronos and wapo1-null (wapo-A1 wapo-B1) CRISPR truncation mutants. Data E. Supporting data for Fig 5. WAPO-A1 transcript levels and fertility in Kronos transgenic plants transformed with WAPO-A1 driven by its natural promoter. Data F. Supporting data for Fig 7A–7D and S3 Table. Split plot randomized complete block design field experiment testing the effect of WAPO-A1 H1 and H3 haplotypes. Data G. Supporting Data for Fig 7E and 7F. Expression of WAPO-A1 in homozygous H1 and H3 sister lines derived from HIF #120. Data H. Supporting data for Fig 8 and S4 Table. Effect of WAPO-A1 haplotype H2 introgressed into tetraploid Kronos (CRD, 9 reps.) and high-biomass hexaploid line GID4314513 (RCBD, 10 blocks) in field experiments performed in 2021. (XLSX) [file pgen.1009747.s008.xlsx]

## Sheet: Data A
Fig 1 A-C. Spikelet number per spike (SNS) in lines derived from Kronos EMS loss-of-function mutant K4222 for wapo-A1												Fig 1 D. 2 x 2 factorial ANOVA for SNS. Loss-of-function CRISPR mutants for wapo-A1 and wapo-B1
Fig 1A				Fig 1B				Fig 1C				Fig 1D and S2A Table. Spikelet number per spike						S2B Table. Days to heading						S2C Table. Leaf number
WT	wapo-A1			WT	wapo-A1			WT	wapo-A1			WT WT	wapo-A1 WT	WT wapo-B1	wapo-A1 wapo-B1			WT WT	wapo-A1 WT	WT wapo-B1	wapo-A1 wapo-B1			WT WT	wapo-A1 WT	WT wapo-B1	wapo-A1 wapo-B1
12	13			18.8929	17			18.5	17			16	16	14	11			50	47	48	47			9	9	9	9
14	12			17.9375	17.5			18.25	18.6667			17	15	13	11			49	46	45	49			9	9	9	10
14	12			18.5312	17.4444			17.6667	16.75			17	14	14	10			47	48	46	48			9	9	9	10
15	13			18.5	17			17.5	16.25			16	17	14	11			48	48	50	48			9	9	9	9
14	12			18.875	16.75			19.25	16.5			17	14	14	11			47	48	47	48			9	9	9	9
14	12			18.6667	17.6875			18.6667	18.3333				16	13	11				47	48	47				9	9	9
14	12			18.8438	17.3333			18.75	17				16						49						9
15	10			19.7083	17.8333			18.25	17.25				15						45						8
15	12			18.1	17.3				16.75				17						48						8
13	13			18.2222	16.8194				18			16.6	15.5556	13.6667	10.8333	Average		48.2	47.3333	47.3333	47.8333	Average		9	8.77778	9	9.33333	Average
14	11			18.6278	17.2668	Average			17.3333			0.547723	1.13039	0.516398	0.408248	SD		1.30384	1.22474	1.75119	0.752773	SD		0	0.440959	0	0.516398	SD
14	11			0.504678	0.364995	SD		18.3542	17.2576	Average		5	9	6	6	n		5	9	6	6	n		5	9	6	6	n
13	11			10	10	n		0.573471	0.770511	SD		0.244949	0.376796	0.210819	0.166667	SE		0.583095	0.408248	0.71492	0.307318	SE		0	0.146986	0	0.210819	SE
14	10			0.159593	0.115421	SE		8	11	n					Statistical analyses in S2ATable						Statistical analyses in S2B Table						Statistical analyses in S2C Table
13	10				1.84699e-06	ANOVA		0.202753	0.232318	SE
14	13					Assumptions			0.00348245	ANOVA		Fig. 1E. Dominance calculation.
14	12				0.5856	Shapiro-Wilk				Assumptions		WAPO-A1 Het.	WAPO-B1 Het.
15	12				0.3725	Levene's			0.633	Shapiro-Wilk		in wapo-B1	in wapo-A1
14	12								0.3148	Levene's		13	15
14	9			Values are averages of 12-36 spikes								14	15
13	11			Homozygous F4 sister lines				Values are averages of 3-4 spikes				14	14
14	11			Field experiment				Homozygous BC1F3 sister lines				12	15
14	11							Field experiment				14	14
14	11											12	15
15	11											13	15
14	12											13	14
11	12												14
	11											13.125	14.5556	Average
	11											0.834523	0.527046	SD
	12											8	9	n
13.8519	11.5	Average										0.295048	0.175682	SE
0.907393	0.973795	SD										Plants heterozygous for one gene and homozygous mutant for the other
27	30	n										These lines were grown in the same experiment as the homozygous lines in Fig. 1D
0.174628	0.17779	SE
	4.84918e-13	ANOVA
		Assumptions
	0.4902	Shapiro-Wilk
	0.7478	Levene's
Values from the main spike of individual plants
Homozygous F3 lines
Greenhouse experiment

## Sheet: Data B
Fig 2. Spikelet number per spike (SNS) and days to heading (DTH) in transgenic T1 plants (different events) relative to pooled non-transgenic plants.
Fig. 2A. SNS. T. monococcum DV92 transgene in Kronos							Fig. 2B. DTH. T. monococcum DV92 transgene in Kronos							Fig. 2A. SNS. Langdon C47 transgene in Kronos						Fig. 2B. DTH. Langdon C47 transgene in Kronos						Fig. 2C. SNS. Langdon F47 transgene in Kronos								Fig. 2D. DTH. Langdon F47 transgene in Kronos
DV92-NT	DV92-1	DV92-2	DV92-3	DV92-5			DV92-NT	DV92-1	DV92-2	DV92-3	DV92-5			C47-NT	C47-1	C47-2	C47-3			C47-NT	C47-1	C47-2	C47-3			F47-NT	F47-2	F47-3	F47-4	F47-5	F47-6			F47-NT	F47-2	F47-3	F47-4	F47-5	F47-6
19	18	16	18	15			48	52	41	52	47			15	16	16	20			39	43	41	52			15	18	17	17	20	18			40	41	40	41	42	43
14	21	17	16	15			42	52	42	48	45			15	17	17	18			41	43	42	45			16	19	17	15	18	18			42	42	42	41	41	41
14	19	19		14			42	53	43		43			15	17	15	18			41	42	44	45			15	19	16	17	21	19			41	44	39	42	42	42
15	18	17		15			42	47	44		45			16		16	18			43		42	47			15	19	16	14	21	19			37	44	41	40	42	44
13		19		15			43	49	46		45			14		16	17			39		44	45			15	19	14	17	20	19			40	49	42	41	46	47
15				14			42				44			15		17	19			41		43	53			15	20	16	19	19	18			38	47	40	43	41	43
16				15			45				45			15		15	19			42		41	48			15	19	17	15	20	20			41	44	41	39	43	45
13				14			41				45			14			18			39			48			17	18	16	17	18	18			43	40	38	42	42	41
14				13			45				48			15						43			44			17	19	15	17	21	18			41	43	39	41	43	42
15							48							13						40						14	19	17	18	20	17			38	44	42	41	43	41
15							46							18						46						16	21	15	17	20	16			38	48	39	43	43	40
15							47							15	16.6667	16	18.375	Average		41.2727	42.6667	42.4286	47.4444	Average		16	19	16	16	18	20			41	41	38	40	43	45
15							48							1.26491	0.57735	0.816497	0.916125	SD		2.149	0.57735	1.27242	3.2059	SD		15	20	16	17		18			40	50	38	43		42
14							43							11	3	7	8	n		11	3	7	9	n		15	18	16	19		16			39	50	39	43		39
14							46							0.381385	0.333333	0.308607	0.323899	SE		0.647947	0.333333	0.480929	1.06863	SE		17	22	16	17		18			40	49	39	41		44
15							44								ns	ns	P < 0.001	Dunnett test			ns	ns	P < 0.001	Dunnett test		16	21	16	17		20			40	45	40	42		45
15							49											Assumptions						Assumptions		16	18	14	16		17			40	50	39	42		42
15							46										0.0773	Shapiro-Wilk					0.0245	Shapiro-Wilk		16	18	17	20		18			39	43	41	44		43
14.7778	19	17.6	17	14.4444	Average		44.8333	50.6	43.2	50	45.2222	Average					0.6458	Levene's					0.1219	Levene's		17	21	16	17					40	48	42	42
1.30859	1.41421	1.34164	1.41421	0.726483	SD		2.54951	2.50998	1.92354	2.82843	1.48137	SD												Power transf. **-2		17	20							40	50
18	4	5	2	9	n		18	5	5	2	9	n									ns	ns	P < 0.001	Dunnett test		16	18							39	45
0.308439	0.707107	0.6	1	0.242161	SE		0.600925	1.1225	0.860233	2	0.493789	SE												Assumptions		16								40
	P < 0.001	P < 0.001	ns	ns	Dunnett test vs WT			P < 0.001	ns	P < 0.05	ns	Dunnett test											0.1837	Shapiro-Wilk		15								39
					Assumptions							Assumptions											0.2896	Levene's		16								40
		No good transformation		0.0035	Shapiro-Wilk						0.2747	Shapiro-Wilk														15								40
		to restore normality		0.8365	Levene's						0.1253	Levene's									Same result in transformed and untransformed data					14								46
					Non-parametric									Regression SNS and DTH LDN-C47 transgene												14								37
	P = 0.0029	P = 0.0017	ns	ns	Kruskal-Wallis vs WT																					15.5926	19.2857	15.9474	16.9474	19.6667	18.1667	Average		39.963	45.5714	39.9474	41.6316	42.5833	42.7222	Average
														Regression Statistics												0.930643	1.18924	0.911268	1.4327	1.1547	1.20049	SD		1.82886	3.35517	1.4327	1.25656	1.31137	2.02355	SD
Regression SNS and DTH T. monococcum transgene														R	0.870992											27	21	19	19	12	18	n		27	21	19	19	12	18	n
														R Square	0.758627
Regression Statistics														Std. Error	0.848594											0.179102	0.259513	0.209059	0.328684	0.333333	0.282958	SE		0.351964	0.732157	0.328684	0.288275	0.378561	0.476956	SE
R	0.530822													Observations	29												P < 0.001	ns	P < 0.001	P < 0.001	P < 0.001	Dunnett test			P < 0.001	ns	P < 0.05	P < 0.01	P < 0.001	Dunnett test	Raw data
R Square	0.281772																															Assumptions								Assumptions
Std. Error	1.68814													ANOVA																	0.2743	Shapiro-Wilk							0.0651	Shapiro-Wilk
Observations	38														df	SS	MS	F	Significance F												0.3023	Levene's							P<0.001	Levene's
														Regression	1	61.1087	61.1087	84.8599	8.01456e-10																					Power transf. **-2
ANOVA														Residual	27	19.443	0.720113									Regression SNS and DTH LDN-F47 transgene									P < 0.001	ns	P < 0.01	P < 0.001	P < 0.001	Dunnett test	Transformed data
	df	SS	MS	F	Significance F									Total	28	80.5517																							0.1261	Assumptions
Regression	1	40.2489	40.2489	14.1234	0.000606768																					Regression Statistics													0.1233	Shapiro-Wilk
Residual	36	102.593	2.84981																							Multiple R	0.69131													Levene's
Total	37	142.842																								R Square	0.47791
																										Std. Error	1.38821
																										Observations	116
																										ANOVA
																											df	SS	MS	F	Significance F
																										Regression	1	201.101	201.101	104.353	8.71644e-18
																										Residual	114	219.692	1.92712
																										Total	115	420.793

## Sheet: Data C
Supporting data for Fig 3A-D. Frequency of floral abnormalitites in 14 Kronos plants with loss-of-function CRISPR mutant in both wapo-A1 and wapo-B1 (32 spikelets, 91 florets)
Plant No.	Spiklet position	Floret position	No. of lodicules	Decription of lodicule	No. of stamens	Description of stamen	Description of carpel
#12	top-3	1	1	normal	4	one fused with pelea	indeterminate
		2	2	one fused with two stamens	3	two anthers together fused with one lodicule	indeterminate
		3	0	NA	3	two normal, one underdeveloped	normal
#41	top-3	1	2	enlarged, leafy tissue on top	2	two anthers fused with one filament	normal
		2	3	one nomal, two enlarged	2	one fused with leafy tissue	normal
		3	2	enlarged, both fused with stamens	3	two stamens fused with lodicules	indeterminate
#74	top-3	1	3	two enlarged, with leafy tissue on top	1	normal	indeterminate, leafy tissue
		2	2	enlarged, leafy tissue	1	fused with ovary	leafy tissue, fused with stamen
		3	2	both fused with stamens, leafy tissue	3	two fused with lodicules	indeterminate, leafy tissue
#76	top-3	1	2	fused with pelea	2	one fused with leafy tissue	indeterminate
		2	1	enlarged, fused with stamen, leafy tissue	3	one fused with lodicule	indeterminate
		3	2	normal	3	normal	normal
#91	top-3	1	2	enlarged	2	normal	indeterminate
(weak)		2	2	enlarged, leafy tissue	2	fused with leafy tissue	indeterminate
		3	2	both enlarged and fused with stamens	3	two fused with lodicules, one undedeveloped	leafy tissue
#92	top-3	1	2	normal	3	normal	normal
		2	2	normal	3	normal	normal
#99	top-3	1	2	one fused with stamen	3	one fused with lodicule	indeterminate
		2	2	one fused with stamen	3	one fused with lodicule	normal
		3	1	long one	2	normal	normal
#108	top-3	1	0	NA	4	one fused with ovary, the other three normal	indeterminate
		2	1	normal	3	normal	normal
		3	0	NA	3	two anthers on one filament	normal
#116	top-3	1	2	enlarged, leafy tissue, one fused with stamen	3	one fused with lodicule, the other two fused with leafy tissue	indeterminate
		2	2	one fused with stamen	3	one fused with lodicule	normal
		3	2	one fused with stamen, the other fused with stamen/leafy tissue	3	two fused with lodicules	normal
#13	1	1	2	enlarged	1	thick filament	indeterminate
		2	2	enlarged	1	normal	indeterminate, leafy tissue
		3	3	one small, two enlarged ones with leay tissue on top	1	normal	indeterminate, leafy tissue
	2	1	2	normal	1	normal	indeterminate, leafy tissue
		2	2	normal	2	filament fused with leafy tissue	normal
		3	2	enlarged, one fused with stamen	2	one fused with enlarged lodicule	leafy tissue
	3	1	2	normal	2	one fused with ovary/leafy tissue	indeterminate, leafy tissue
		2	3	two normal, one fused with stamen	2	one fused with lodicule	indeterminate, leafy tissue
		3	2	enlarged	1	normal	indeterminate, leafy tissue
	4	1	2	both fused with stamen	3	two fused with lodicules	leafy tissue
		2	2	normal	2	normal	normal
		3	2	enlarged, with leafy tissue on top	1	normal	leafy tissue
	terminal	1	2	one fused with stamen	2	two anthers share one filament fused with lodicule	leafy tissue
		2	0	NA	1	normal	indeterminate
#43	1	1	2	enlarged, leafy tissue	2	both fused with ovaries and leafy tissues	indeterminate
		2	2	enlarged, leafy tissue	1	fused with leafy tissue	indeterminate, leafy tissue
		3	3	two enlarged, leafy tissue	1	normal	indeterminate
	2	1	2	enlarged, leafy tissue	2	both fused with leafy tissue	normal
		2	2	enlarged, leafy tissue	2	one normal, the other fused with leafy tissue	normal
		3	3	two enlarged, leafy tissue	0	NA	indeterminate, leafy tissue
	3	1	2	enlarged	1	fused with leafy tissue	indeterminate, leafy tissue
		2	2	fused with pelea	2	normal	normal
		3	2	both enlarged, fused with stamens, leafy tissue	3	two fused with lodicules	leafy tissue
	terminal	1	3	leafy tissue	1	fused with leafy tissue	indeterminate, leafy tissue
		2	2	enlarged, leafy tissue	0	NA	leafy tissue
#83	1	1	2	one fused with stamen	3	one fused with lodicule	indterminate
		2	1	fused with stamen	3	one fused with lodicule	normal
		3	1	normal	3	normal	normal
	2	1	2	one fused with one stamen, the other fused with one filament with two anthers on it	4	3 fused with lodicule	normal
		2	1	normal	3	normal	normal
		3	1	normal	3	normal	normal
	3	1	0	NA	3	normal	normal
		2	2	normal	3	normal	normal
		3	1	normal	2	normal	normal
	4	1	2	one fused with stamen	3	one fused with lodicule	indeterminate
		2	2	normal	3	normal	normal
		3	1	normal	3	normal	normal
	terminal	1	1	fused with anther	4	one fused with lodicule	normal
		2	0	NA	3	normal	normal
#93	1	1	3	one fused with stamen	2	one fused with lodicule, the other fused with leafy tissue	leafy tissue
		2	2	normal	2	normal	indeterminate
		3	2	enlarged	0	NA	indeterminate, leafy tissue
	2	1	2	normal	2	one normal, the other fused with ovary	ovary fused with stamen
		2	2	normal	1	normal	leafy tissue
		3	4	two enlarged	2	one fused with leafy tissue, the other fused with ovary and leafy tissue	indeterminate
	3	1	2	normal	2	normal	indeterminate
		2	2	normal	2	one fused with ovary	indeterminate, fused with ovary
		3	2	both fused with stamens	2	both fused with lodicules	indeterminate, leafy tissue
	terminal	1	3	one fused with stamen	2	one fused with lodicule, the other fused with ovary	indeterminate
		2	2	enlarged, leafy tissue	0	NA	indeterminate
#101	1	1	3	two enlarged	1	normal	indeterminate
		2	3	two enlarged, one fused with stamen	3	one fused with lodicule	indeterminate, leafy tissue
		3	2	enlarged	2	one fused with leafy tissue	leafy tissue
	2	1	3	two enlarged	2	both fused with leafy tissues	normal
		2	3	two enlarged, with leafy tissue	2	two anthers on one filament	indeterminate
		3	2	enlarged, one fused with stamen/leafy tissue	2	one fused with lodicule	indeterminate, leafy tissue
	3	1	3	two enlarged	1	fused with ovary	indeterminate, leafy tissue
		2	3	two enlarged, 3rd small & fused with anther	3	two fused with leafy tissue, one fused with lodicule	indeterminate, leafy tissue
		3	2	enlarged, leafy tissue	1	normal	indeterminate
	4	1	3	two enlarged	1	normal	leafy
		2	2	both fused with stamens/leafy tissue	3	two fused with lodicule, one underdeveloped	indeterminate
		3	2	both fused with stamens	3	two fused with lodicule, one normal	indeterminate
	terminal	1	2	enlarged, one fused with stamen	1	fused with lodicule	indterminate
		2	2	enlarged, leafy tissue	1	fused with leafy tissue	indterminate
		3	3	all three fused with stamens	3	all fused with lodicules	normal
					spikelet position:
					*top-3: the third spikelet counted from the top.
					1,2,3,4: counted from the base. The basal spikelet is "1". Numbers correspont to spikelets from one side of the spike only.

## Sheet: Data D
Supporting data for Fig 3E-G. Expression of MADS-box genes involved in floral development in WT Kronos and wapo1-null (wapo-A1 wapo-B1) CRISPR truncation mutants
Each replicate is a pool of 12 meristems at the stamen primordia stage (~W4.0 in Waddington scale)
	Fig. 3E. Class B MADS-box genes							Fig. 3F. Class C MADS-box genes							Fig. 3G. Class E MADS-box genes
	AP3-1			PI1				AG1			AG2				SEP1-2			SEP1-4			SEP1-6			SEP3-2
	WT	wapo1-null		WT	wapo1-null			WT	wapo1-null		WT	wapo1-null			WT	wapo1-null		WT	wapo1-null		WT	wapo1-null		WT	wapo1-null
	0.151019	0.0302863		0.16284	0.0431316			0.0195456	0.00947504		0.0124924	0.00649558			0.199006	0.352418		0.394132	0.311935		0.125696	0.140348		0.0832806	0.0916282
	0.195899	0.0517705		0.265301	0.0874451			0.0269945	0.011221		0.0136429	0.00799078			0.53412	0.620173		0.696571	0.697633		0.215929	0.245094		0.118186	0.143464
	0.182245	0.0853604		0.190812	0.0629786			0.0282115	0.00605912		0.0132596	0.00945149			0.326963	0.27167		0.603398	0.988714		0.243485	0.270447		0.149309	0.135383
	0.183247	0.0369154		0.266916	0.0498471			0.0304893	0.002497		0.0210835	0.00315989			0.779868	0.118138		0.653125	0.415679		0.352285	0.271852		0.190257	0.165444
Average	0.178103	0.0510831		0.221467	0.0608506		Average	0.0263102	0.00731303		0.0151196	0.00677444		Average	0.459989	0.3406		0.586807	0.60349		0.234349	0.231935		0.135258	0.13398
SD	0.019095	0.0245536		0.0528012	0.019552		SD	0.00473665	0.0038606		0.0040046	0.00269498		SD	0.254051	0.210192		0.133972	0.304159		0.0933402	0.062284		0.0455169	0.0309601
n	4	4		4	4		n	4	4		4	4		n	4	4		4	4		4	4		4	4
SE	0.00954749	0.0122768		0.0264006	0.00977598		SE	0.00236832	0.0019303		0.0020023	0.00134749		SE	0.127026	0.105096		0.0669858	0.152079		0.0466701	0.031142		0.0227584	0.01548
ANOVA	0.000181364			0.00125423			ANOVA	0.00079936			0.0135051			ANOVA	0.496219			0.923301			0.967087			0.964467
Assumptions							Assumptions							Assumptions
Shapiro-Wilk	0.8499			0.7076			Shapiro-Wilk	0.2977			0.5301			Shapiro-Wilk	0.5262			0.5857			0.6565			0.9092
Levene's	0.5806			0.0152			Levene's	0.6301			0.4644			Levene's	0.6205			0.1292			0.4128			0.3736
Power transformation				**0.5
tTest				0.0006
Assumptions
Shapiro-Wilk				0.2317
Levene's				0.1834

## Sheet: Data E
Supporting data for Fig 5. WAPO-A1 transcript levels and fertility in Kronos transgenic plants transformed with WAPO-A1 driven by its natural promoter
	Fig 5A. WAPO-A1 expression in TmDV92				Fig 5B. WAPO-A1 expression in LDN-C47				Fig 5C. WAPO-A1 expression in LDN-F47					Fig 5D. Florets per spikelet in TmDV92					Fig 5E. Florets per spikelet in LDN-C7					Fig 5F. Florets per spikelet in LDN-F47					Fig 5G. Spikelet fertility in TmDV92 (GNS/SNS)					Fig 5H. Spikelet fertility in LDN-C47 (GNS/SNS)					Fig 5I. Spikelet fertility in LDN-F47 (GNS/SNS)
	WT	DV92-2-2	DV92-1-3		WT	C47-1-8	C47-3-1		WT	F47-2-1	F47-2-12			Wt	DV92-2-2	DV92-1-3			Wt	C47-1-8	C47-3-1			Wt	F47-2-1	F47-2-12			Wt	DV92-2-2	DV92-1-3			Wt	C47-1-8	C47-3-1			Wt	F47-2-1	F47-2-12
	0.0913853	0.881503	1.77281		0.0634309	0.407038	1.08573		0.0672266	0.482451	0.596488			3.875	3.95238	3.21053			3.4375	3.94444	2.9375			3.7	3.2	2			2.375	1.71429	0			2.125	2.22222	0.409091			2.5	0.947	0.632
	0.107231	1.31267	2.09683		0.0857952	0.408979	0.861232		0.0490323	0.59444	0.682054			4.125	4.11111	3.69231			3.58824	3.57895	3.375			3.3	3.6	2.1			2.1875	1.44444	0.285714			2	1.84211	0.809524			2.429	1.278	0
	0.0904425	1.09085	1.84783		0.0752594	0.433096	1.12325		0.0330357	0.463299	0.910461			4	3.73684	3.17647			3.76471	4.23529	3.35294			3.3	2.2	1.9			2.11111	1.36842	0			2.23529	2.35294	0.363636			2.308	0.5	0.294
	0.0967395	0.949391	1.05773		0.0770172	0.383327	1.07911		0.0444458	0.447708	1.0474			4.05882	3.73684	3.53333			3.64706	4.21053	3.26667			3.5	2.4	2.2			2.58824	1.78947	0.0952381			2.05882	2.31579	0.15			1.867	0.2	0.353
Average	0.0964496	1.0586	1.6938		0.0753757	0.40811	1.03733		0.0484351	0.496975	0.8091			4.5	4	2.78571			4.125	4.26316	3.42105			3.6	3.3	2.7			2.5	1.89474	0			2.0625	2.36842	1.09091			2.286	1.263	1
SD	0.00770414	0.190509	0.44609		0.00920058	0.0203341	0.118997		0.014219	0.0665123	0.206885			3.82353	4.22222	3			3.75	4.21053	4.26316			3.9	2.9	2.9			1.82353	2.11111	0.047619			2.1875	2.21053	2.36842			2.692	0.526	1.25
n	4	4	4		4	4	4		4	4	4			4.06667	4	3.8125			4.2	4.22222	3.6			3.7					2.33333	2.5	0			2.6	2.33333	0.571429			2.583
SE	0.00385207	0.0952546	0.223045		0.00460029	0.0101671	0.0594983		0.00710948	0.0332562	0.103443			3.9375	4.375	3.42857			3.8125	4.11765	3			3.6					2	2.26316	0			2.375	2.23529	0.047619			2.125
Dunnett		P < 0.001	P < 0.001			P < 0.001	P < 0.001			P < 0.01	P < 0.001			4.375	4.44444	2.875			3.875	3.94737	3.41176			3.8					2.1875	1.89474	0.75			2.4375	0.789474	0.5			1.067
														3.75	4.36842	3.13333			4.3125	4.3	4.36842			3.7					1.875	2.15789	0			2.5	2.4	2.36842			2.133
Assumptions														4.3125	3.78947	3.25			3.82353	3.95	3.66667			3.6					2.3125	1.84211	1.28571			2.47059	1.7	0.73913			2.214
Shapiro-Wilk	0.3802				0.006				0.6145					3.875	4.42105	3.35294			4.25	4.72222	3.55			3.8					2.375	1.89474	0			2.5	2.77778	1.04545			2.4
Levene's	0.2418				0.1584				0.014					4.1875	4.05263	3.52941			3.875	4.4	3.63158		Average	3.625	2.93333	2.3			2.3125	2.33333	0.047619			2.5	2.25	1.40909		Average	2.217	0.785667	0.588167
														4.4	3.47368	3.8125			3.82353	4.16667	3.05882		SD	0.186474	0.542832	0.404969			2.73333	2	0.190476			1.47059	2.33333	0.636364		SD	0.425513	0.444591	0.468472
Power transformation					**0.05				**0.05					4.0625	4	3.4			3.61111	3.82353	2.93333		n	12	6	6			2.125	1.68421	0.3			1.61111	2.29412	0.190476		n	12	6	6
Dunnett transformed						P < 0.001	P < 0.001			P < 0.001	P < 0.001			3.875	4.05556	.			3.9375	3.75	3.35294		SE	0.0538305	0.22161	0.165328			1.3125	1.94737	0.4			2.5	2	0.318182		SE	0.122835	0.181503	0.191253
Assumptions														3.64706	4.36842	.			4	4.29412	3.41176		Dunnett		P < 0.01	P < 0.001			1.76471	1.8	0			2.4375	2.64706	0.695652		Dunnett		P < 0.001	P < 0.001
Shapiro-Wilk					0.1815				0.7487					3.625	4.25	.			4.1875	3.77778	3.42857		Assumptions						1.75	2.05556	0.181818			2.3125	2.11111	1.33333		Assumptions
Levene's					0.4408				0.312					4.25	4.25	.			3.875	3.73684	3.95		Shapiro-Wilk	0.9924					2.25	0.888889	0.909091			2.5	2.05263	1.5		Shapiro-Wilk	0.3354
														4.17647	4.22222	.			3.9375	3.82353	3.52632		Levene's	0.0084					2.17647	1.89474	0.85			2.4375	2.17647	1.04348		Levene's	0.9918
														4.375	3.5	.			4	3.55	3.73684		Power transformation: **5						2.3125	1.55556				2.23529	1.3	0.380952
														3.75	4.36842	.			3.875	3.66667	3.36842		Dunnett transformed		P < 0.001	P < 0.001			2.1875	1.8				2.4375	0.888889	1.22727
														3.5	3.72222	.			4.1875	2.94737	.		Assumptions						1.625	1.85				2.5	1	1
														3.8	3.95	.			3.8125	.	.		Shapiro-Wilk	0.4782					2.13333					1.75
														.	4	.		Average	3.90451	3.9843	3.48235		Levene's	0.1547				Average	2.13965	1.85586	0.267165		Avr	2.26017	2.02615	0.878193
													Average	4.01448	4.05484	3.33284		Sd	0.223585	0.36973	0.370732							SD	0.321265	0.339297	0.38055		Stdev	0.303864	0.539332	0.626904
													Sd	0.272047	0.27997	0.314882		n	24	23	22							n	24	23	20		n	24	23	23
													n	24	25	15		SE	0.045639	0.077094	0.0790403							SE	0.065578	0.0707483	0.0850936		SE	0.0620259	0.112459	0.130719
													SE	0.0555314	0.0559939	0.0813021		Dunnett		ns	P < 0.001							Dunnett		P < 0.05	P < 0.001		Dunnett		ns	P < 0.001
													Dunnett		ns	P < 0.001																	Kruskal-Wallis		P = 0.0537	P < 0.001
																		Assumptions										Assumptions					Assumptions
													Assumptions					Shapiro-Wilk	0.1512									Shapiro-Wilk	0.2008				0.0023	No transformation restores normality
													Shapiro-Wilk	0.1848				Levene's	0.2093									Levene's	0.8096				0.0804	A non-parametric test was used to compare each trangenic with the WT
													Levene's	0.7419

## Sheet: Data F
Supporting data for Fig 7A-D and S3 Table. Split plot randomized complete block design field experiment testing the effect of WAPO-A1 H1 and H3 alleles.
In 2020, there were 17 missing data points. Individual SNS values are the averages of 15 spikes.
In 2021 , 4 plots from family 51 were damaged and were excluded from the analyses (H3= 6 and H1= 5, 6, and 8). Individual SNS values are averages of 12 spikes.
2020					2021
Block	Family	WAPO-A1	SNS		Block	Family	WAPO-A1	SNS	GNS	Fertility	TKW	Grain Yld.	DTH
1	12	H1	19.67		1	12	H1	20.8	62	2.98077	63.88	9149.2	137
2	12	H1	18.93		2	12	H1	20.6	68	3.30097	65.77	4789.9	136
5	12	H1	19.87		3	12	H1	21.3	61.67	2.89531	65.95	6835	138
6	12	H1	21.27		4	12	H1	20.4	61.33	3.00637	61.58	6781.2	139
7	12	H1	19.93		5	12	H1	20.3	64	3.15271	67.93	7965.2	139
8	12	H1	21.33		6	12	H1	19.8	58.33	2.94596	67.81	6781.2	136
9	12	H1	20.13		7	12	H1	20.7	58	2.80193	68.15	6296.8	135
10	12	H1	19.67		8	12	H1	20.9	65.67	3.14211	65.14	6296.8	135
1	12	H3	21.67		9	12	H1	21.1	62.33	2.95403	67.11	7534.7	137
2	12	H3	20.87		10	12	H1	20.4	66.67	3.26814	63.57	5220.4	138
4	12	H3	21.67		1	12	H3	23.1	62	2.68398	60.18	6996.5	135
6	12	H3	21.93		2	12	H3	23	63	2.73913	63.87	5220.4	137
7	12	H3	21.67		3	12	H3	23.2	63	2.71552	48.25	4682.3	139
8	12	H3	19.87		4	12	H3	22.6	64.33	2.84646	63.19	5005.2	137
9	12	H3	21.6		5	12	H3	21.8	62.67	2.87477	61.85	6135.4	136
10	12	H3	20.27		6	12	H3	22.1	71	3.21267	65.94	6781.2	136
2	19	H1	21.47		7	12	H3	23.2	66.33	2.85905	64.47	5059	137
3	19	H1	20.4		8	12	H3	23.5	64.5	2.74468	65.78	5220.4	137
4	19	H1	21.53		9	12	H3	23.8	71.67	3.01134	62.24	6512.1	138
5	19	H1	21.6		10	12	H3	22.6	72.67	3.21549	65.96	5274.3	139
6	19	H1	23.4		1	19	H1	22.7	57	2.51101	60.21	6673.6	141
7	19	H1	21.87		2	19	H1	23.3	66.67	2.86137	61.86	4628.4	142
8	19	H1	21.2		3	19	H1	23.2	67.33	2.90216	69.59	4736.1	144
9	19	H1	21.93		4	19	H1	23.3	62.33	2.67511	67.06	5866.3	142
10	19	H1	22		5	19	H1	23.3	64.67	2.77554	64.43	5220.4	143
1	19	H3	21.6		6	19	H1	21.9	68	3.10502	69.36	6135.4	142
2	19	H3	22.13		7	19	H1	22.9	65.67	2.86769	68.71	5328.1	141
4	19	H3	21.67		8	19	H1	22.9	63	2.75109	69.9	4520.8	143
5	19	H3	21.73		9	19	H1	22.8	71.33	3.12851	71.17	5866.3	143
6	19	H3	22.4		10	19	H1	22.6	70	3.09735	67.45	4897.5	142
7	19	H3	22.67		1	19	H3	24.1	62.33	2.58631	66.42	7857.6	139
8	19	H3	22		2	19	H3	24.7	72	2.91498	68.01	5274.3	144
9	19	H3	21.93		3	19	H3	24	60	2.5	69.97	5973.9	143
10	19	H3	21.27		4	19	H3	24.6	64	2.60163	63.23	6673.6	141
1	51	H1	19.07		5	19	H3	24.1	66.33	2.75228	68.82	4897.5	142
2	51	H1	18.07		6	19	H3	23.8	62.33	2.61891	67.28	4736.1	142
3	51	H1	19.07		7	19	H3	24.3	59.5	2.44856	69.64	6673.6	140
4	51	H1	19.07		8	19	H3	24.3	60.33	2.48272	64.37	5274.3	142
5	51	H1	19.27		9	19	H3	23.9	69	2.88703	62.73	6081.5	144
6	51	H1	19.47		10	19	H3	24.2	73.33	3.03017	71.14	6565.9	143
7	51	H1	19.2		1	51	H1	21.3	67.33	3.16103	64.06	538.2	144
8	51	H1	20.33		2	51	H1	20.6	72.33	3.51117	70.15	1668.4	145
9	51	H1	19.8		3	51	H1	20.8	66.33	3.18894	65.02	2206.6	145
10	51	H1	18.93		4	51	H1	20.2	71	3.51485	72.6	1076.4	142
1	51	H3	19.93		7	51	H1	19.3	69.33	3.59223	68.37	1453.1	144
3	51	H3	20.47		9	51	H1	20.7	77.33	3.73575	67.75	1237.8	143
4	51	H3	20		10	51	H1	20.6	73.67	3.57621	68.33	2206.6	141
5	51	H3	19.8		1	51	H3	21.9	75.67	3.45525	68.66	3552.1	141
6	51	H3	20.6		2	51	H3	22.4	74.33	3.3183	65.5	807.3	141
7	51	H3	20.27		3	51	H3	22.2	74.67	3.36351	65.09	2206.6	143
8	51	H3	20.33		4	51	H3	21.7	72.67	3.34885	69.49	4413.2	140
9	51	H3	20.73		5	51	H3	22.1	72.33	3.27285	65.39	4628.4	143
10	51	H3	20.33		7	51	H3	21.8	74.67	3.42523	65.22	2960	141
1	55	H1	21.33		8	51	H3	22.8	85.33	3.74254	66.23	1722.2	143
2	55	H1	20.73		9	51	H3	22.4	84	3.75	66.66	1345.5	144
3	55	H1	20.73		10	51	H3	21.8	72.67	3.33349	66.31	2852.4	143
4	55	H1	21.27		1	55	H1	22.2	73.67	3.31847	61.62	1022.6	145
5	55	H1	20.87		2	55	H1	21.3	58.67	2.75446	59.69	2852.4	141
6	55	H1	22.47		3	55	H1	22.2	70.67	3.18333	55.73	2421.9	142
7	55	H1	22		4	55	H1	21.8	65.33	2.99679	65.17	2314.2	145
8	55	H1	23.73		5	55	H1	21.6	65	3.00926	58.4	1130.2	141
9	55	H1	21.87		6	55	H1	21.8	64	2.93578	57.7	2960	142
10	55	H1	20.33		7	55	H1	22.7	83	3.65639	59.93	1668.4	143
1	55	H3	23.78		8	55	H1	22.3	73	3.27354	59.95	2744.8	142
2	55	H3	22.67		9	55	H1	21.7	64	2.94931	59.34	2206.6	142
3	55	H3	21.4		10	55	H1	22.5	68.67	3.052	64.32	807.3	143
4	55	H3	22.93		1	55	H3	23.8	67.67	2.84328	57.04	5489.5	141
5	55	H3	22.33		2	55	H3	23.5	69	2.93617	55.8	4520.8	141
6	55	H3	24.53		3	55	H3	24.5	69	2.81633	52.95	4682.3	143
7	55	H3	24.6		4	55	H3	24	79	3.29167	56.08	4359.3	143
8	55	H3	21		5	55	H3	23.8	59	2.47899	52.4	4036.4	141
9	55	H3	23.93		6	55	H3	24	85.33	3.55542	51.65	3767.33	143
10	55	H3	22.93		7	55	H3	24.3	83.67	3.44321	56.96	2637.1	143
1	69	H1	19.2		8	55	H3	25.3	63.67	2.5166	56.34	807.3	145
3	69	H1	19.27		9	55	H3	24.9	57.5	2.30924	51.65	592	144
4	69	H1	19.13		10	55	H3	24.3	81.67	3.36091	59.42	1506.9	145
5	69	H1	19		1	69	H1	21.9	67.67	3.08995	66.28	9149.2	141
6	69	H1	20.6		2	69	H1	21.9	59.33	2.70913	64.35	6458.3	142
7	69	H1	19.2		3	69	H1	21.8	60.67	2.78303	66.93	6512.1	141
8	69	H1	19.93		4	69	H1	21.8	65	2.98165	61.88	5489.5	141
9	69	H1	19.93		5	69	H1	20.8	62.67	3.01298	63.46	5220.4	141
10	69	H1	20.07		6	69	H1	21	57	2.71429	68.68	8288.1	139
2	69	H3	21.13		7	69	H1	22.1	56	2.53394	57.56	7373.2	141
3	69	H3	20.33		8	69	H1	21.6	59	2.73148	60.26	5973.9	141
4	69	H3	20.93		9	69	H1	22	64.67	2.93955	63.26	7803.8	142
5	69	H3	19.73		10	69	H1	20.9	67.33	3.22153	65.98	4843.7	142
6	69	H3	22		1	69	H3	22.8	63.33	2.77763	66.06	7158	139
7	69	H3	20.67		2	69	H3	23.3	57.67	2.47511	62.47	5973.9	141
8	69	H3	21.67		3	69	H3	23.5	66	2.80851	67.56	6135.4	141
9	69	H3	21.13		4	69	H3	23.2	63	2.71552	63.72	6565.9	142
10	69	H3	21.53		5	69	H3	23.1	67	2.90043	59.13	6243	142
2	113	H1	21		6	69	H3	22.3	60	2.69058	67.46	8072.9	138
3	113	H1	21.07		7	69	H3	23.9	66.33	2.77531	65.92	5543.4	140
4	113	H1	21.13		8	69	H3	23.4	60.33	2.57821	59.69	5435.7	142
5	113	H1	20.33		9	69	H3	23.4	61.33	2.62094	63.85	6404.5	143
6	113	H1	21		10	69	H3	24.1	74	3.07054	61.89	6888.8	141
7	113	H1	20.6		1	113	H1	21.8	66.67	3.05826	63.71	6888.8	140
8	113	H1	21.53		2	113	H1	23.2	74.67	3.21853	65.62	6781.2	140
9	113	H1	21.73		3	113	H1	24	77	3.20833	64.62	6027.7	141
10	113	H1	22.87		4	113	H1	22.1	73.67	3.33348	64.02	5866.3	138
1	113	H3	22.67		5	113	H1	23.1	73.67	3.18918	58.1	6189.2	140
2	113	H3	23.47		6	113	H1	23.2	70	3.01724	53.34	8126.7	140
3	113	H3	22.93		7	113	H1	22.5	65	2.88889	64.43	6350.6	140
4	113	H3	22.8		8	113	H1	22.4	67	2.99107	65.61	7050.3	138
5	113	H3	23.33		9	113	H1	23.3	76.33	3.27597	60.02	6027.7	142
6	113	H3	23.17		10	113	H1	21.6	68	3.14815	61.96	7104.1	139
7	113	H3	24		1	113	H3	25.3	65.67	2.59565	57.16	5758.6	142
8	113	H3	23		2	113	H3	24.8	69	2.78226	62.08	7211.7	139
9	113	H3	23.2		3	113	H3	24.4	78	3.19672	58.11	6081.5	141
10	113	H3	22.67		4	113	H3	24.2	71.33	2.94752	59.18	6027.7	141
2	120	H1	23.47		5	113	H3	23.5	73.67	3.13489	60.7	6081.5	141
3	120	H1	22.6		6	113	H3	25	73	2.92	60.74	8826.3	141
4	120	H1	23		7	113	H3	24.7	72.67	2.94211	59.66	4843.7	139
5	120	H1	24.13		8	113	H3	25.1	76	3.02789	60.59	7373.2	140
6	120	H1	24.2		9	113	H3	24.7	71.33	2.88785	61.54	6512.1	142
7	120	H1	24.13		10	113	H3	24.1	78	3.23651	56.93	6027.7	140
8	120	H1	24.53		1	120	H1	24.8	76.67	3.09153	57.02	6996.5	154
9	120	H1	24.07		2	120	H1	25.4	70.67	2.78228	58.12	6512.1	153
10	120	H1	25.07		3	120	H1	25.6	84.33	3.29414	58.15	7265.6	153
1	120	H3	24.93		4	120	H1	25	75	3	55.34	6458.3	153
2	120	H3	24.13		5	120	H1	25.1	84	3.34661	58.12	7265.6	152
3	120	H3	25.2		6	120	H1	25.1	78.33	3.12072	57.96	7642.3	152
4	120	H3	24.93		7	120	H1	25.3	80	3.16206	56.13	6673.6	154
5	120	H3	24.47		8	120	H1	25	69	2.76	56.71	7373.2	152
6	120	H3	25.67		9	120	H1	26.2	86	3.28244	58.67	8072.9	151
7	120	H3	24.87		10	120	H1	24.8	86.67	3.49476	60.75	5758.6	153
8	120	H3	26.73		1	120	H3	28	82.33	2.94036	58.61	7319.4	153
9	120	H3	26.07		2	120	H3	27.5	73.67	2.67891	58.29	7480.8	154
10	120	H3	25.6		3	120	H3	27.4	77	2.81022	60.33	6296.8	155
4	128	H1	19.73		4	120	H3	27.2	85	3.125	58.66	6189.2	155
5	128	H1	19.8		5	120	H3	27.8	75.33	2.70971	57.66	6350.6	154
6	128	H1	22.6		6	120	H3	27	75	2.77778	59.82	8072.9	153
7	128	H1	19.87		7	120	H3	27.8	79	2.84173	58.64	7857.6	154
8	128	H1	18.8		8	120	H3	27.8	74.67	2.68597	56.45	7427	154
9	128	H1	20.6		9	120	H3	29	82.67	2.85069	53.9	8180.5	152
10	128	H1	19.8		10	120	H3	27.5	78.67	2.86073	59.75	7211.7	154
4	128	H3	21.33		1	128	H1	22.1	64	2.89593	56.56	6512.1	138
5	128	H3	19.73		2	128	H1	21.7	67.33	3.10276	60.75	8072.9	139
6	128	H3	21.73		3	128	H1	22	64	2.90909	58.81	8234.3	139
7	128	H3	21.27		4	128	H1	21.5	62.33	2.89907	47.32	7911.4	140
8	128	H3	20.13		5	128	H1	20.8	58	2.78846	60.9	7803.8	139
9	128	H3	22.13		6	128	H1	20.6	67.33	3.26845	60.91	8234.3	138
10	128	H3	20.53		7	128	H1	22.3	66.67	2.98969	57.03	9095.4	137
					8	128	H1	21.8	67.67	3.10413	61.51	7911.4	139
					9	128	H1	21.8	64.33	2.95092	63.5	7588.5	139
					10	128	H1	21.4	72	3.36449	57.56	6619.7	138
					1	128	H3	22.4	61.67	2.75313	55.17	8826.3	139
					2	128	H3	23	66.67	2.8987	62.26	7857.6	139
					3	128	H3	22.9	64.33	2.80917	60.14	7588.5	139
					4	128	H3	22.8	64	2.80702	63.56	8880.1	139
					5	128	H3	22.8	71.67	3.14342	64.23	8126.7	139
					6	128	H3	21.8	73.33	3.36376	65.34	9526	138
					7	128	H3	24	68.33	2.84708	62.32	9848.9	139
					8	128	H3	23.7	79.33	3.34726	65.78	7588.5	139
					9	128	H3	23.8	72.67	3.05336	58.81	8126.7	140
					10	128	H3	22.9	71	3.10044	58.06	6404.5	140

## Sheet: Data G
Supporting Data for Fig 7E and 7F. Expression of WAPO-A1 in homozygous H1 and H3 sister lines derived from HIF #120. We performed three independent qRT-PCR experiments (two at W3.25 that were analyzed together) and one at W3.5 (W values are based on Waddington scale.
	Fig. 7E							Fig. 7F
	W3.25	H3	H1					W3.5	H3	H1
	Exp1	0.156053	0.110848					Exp3	0.252428	0.0853073
	Exp1	0.203572	0.0752657					Exp3	0.21948	0.0900369
	Exp1	0.0737168	0.038169					Exp3	0.259114	0.0711796
	Exp1	0.0522578	.					Average	0.243674	0.0821746
	Exp2	0.259234	0.197771					SD	0.0212176	0.00981124
	Exp2	0.444182	0.121672					n	3	3
								SE	0.01225	0.00566452
	Experiment was used as block in the ANOVA							ANOVA	0.000279491
	Source	DF	Sum of Squares	Mean Square	F Value	Pr > F		Assumptions
	Model	2	0.0878346	0.0439173	6.89	0.0182		Shapiro-Wilk	0.4165
	Error	8	0.0509661	0.00637077				Levene's	0.1983
	Corrected Total	10	0.138801
	R-Square	0.632811
	Source	DF	Type III SS	Mean Square	F Value	Pr > F
	Exp	1	0.0660535	0.0660535	10.37	0.0122
	Genotype	1	0.0272143	0.0272143	4.27	0.0726
	Shapiro-Wilk	0.732

## Sheet: Data H
Supporting data for Fig 8 and S4 Table. Effect of WAPO-A1 haplotype H2 introgressed into tetraploid Kronos (CRD, 9 reps.) and high-biomass hexaploid line GID4314513 (RCBD, 10 blocks) in field experiments performed in 2021
Fig. 8A. Spikelet number per spike				Fig. 8B. Grain number per spike				Fig 8C. Grain number per spikelet				Fig. 8D. Grain weight per spike (in grams)				S4E Table. Thousand kernel weight				S4F Table. Days to heading				Fig. 8E. Spikelet number per spike					Fig. 8F. Grain yield (kg/ha)					S4I Table . Grain number per spike					S4J Table . Grain number per spike					S4K Table. Thousand kernel weight (g)					S4L Table. Grain weight per spike (g)
SNS	H2	H1		GNS	H2	H1		Spikelet Fert.	H2	H1		GWS	H2	H1		TKW	H2	H1		DTH	H2	H1		SNS	Block	H2	H1		GY	Block	H2	H1		Spike fertility	Block	H2	H1		GNS	Block	H2	H1		TKW	Block	H2	H1		GWS
Kronos	24.4	19.5		Kronos	73.7	63.1		Kronos	3.02049	3.2359		Kronos	4.43	3.9		Kronos	60.1156	61.7757		Kronos	139	137		GID4314513	1	21.75	22.25		GID4314513	1	5328.13	5005.21		GID4314513	1	2.85173	3.18403		GID4314513	1	62	70.75		GID4314513	1	59.3261	55.1401		GID4314513
CRD	23.8	19.5		CRD	70.8	67		CRD	2.97479	3.4359		CRD	4.34	4.36		CRD	61.2538	65.0797		CRD	137	139		RCBD	2	21.75	21.25		RCBD	2	6081.6	5704.87		RCBD	2	2.95238	3.19535		RCBD	2	64.25	68		RCBD	2	56.5128	57.0393		RCBD
	23.4	20.9			72.2	69.4			3.08547	3.32057			4.4	3.27			60.8879	47.1594			138	136			3	21.75	20			3	6027.78	5381.95			3	3.16008	3.54706			3	68.5	71			3	57.6722	57.4879
	23.7	20.7			75.4	72.3			3.18143	3.49275			4.44	4.31			58.9131	59.6488			137	135			4	23	20			4	5651.05	6135.42			4	3.31522	3.38352			4	76.25	67.75			4	58.6306	56.7409
	23.9	20.1			72.5	70.1			3.03347	3.48756			4.74	4.42			65.3409	63.0193			136	137			5	22	20.5			5	5758.69	5381.95			5	2.97831	3.23747			5	65.5	66.25			5	57.7881	57.2804
	24.4	21.7			75.2	83.7			3.08197	3.85714			4.52	5.03			60.1681	60.0546			134	135			6	22	19.5			6	5220.49	5543.41			6	3.03837	3.12055			6	66.75	60.75			6	57.8437	54.4107
	24.4	20.3			77.9	71.1			3.19262	3.50246			5.05	4.52			64.8399	63.5185			138	135			7	22.25	21.25			7	5651.05	4736.12			7	3.38933	3.17024			7	75.5	67.25			7	53.7997	55.8321
	24	20			79.4	65.2			3.30833	3.26			4.56	4.27			57.442	65.4382			138	136			8	22.75	20			8	5597.23	5435.77			8	3.40744	2.99655			8	77.5	60			8	58.0008	57.4057
	23.7	20.6			76.1	69.2			3.21097	3.35922			4.38	4.07			57.609	58.8318			139	137			9	22.25	22.25			9	7696.19	5973.96			9	2.9805	3.30465			9	66.5	73.5			9	54.7949	51.1038
Average	23.9667	20.3667		Average	74.8	70.1222		Average	3.12106	3.43906		Average	4.54	4.23889		Average	60.73	60.5029		Average	137.333	136.333			10	21.75	21.5			10	5597.23	4789.94			10	3.33171	3.3382			10	72.25	71.75			10	54.3348	56.405
SD	0.364005	0.701783		SD	2.78927	5.85999		SD	0.108338	0.186349		SD	0.225887	0.479647		SD	2.80619	5.52406		SD	1.58114	1.32288		Average		22.125	20.85		Average		5860.94	5408.86		Average		3.14051	3.24776		Average		69.5	67.7		Average		56.8704	55.8846		Average
n	9	9		n	9	9		n	9	9		n	9	9		n	9	9		n	9	9		SD		0.444878	0.987421		SD		697.327	465.918		SD		0.205955	0.153347		SD		5.48229	4.47493		SD		1.9187	1.96513		SD
SE	0.121335	0.233928		SE	0.929755	1.95333		SE	0.0361126	0.0621165		SE	0.0752957	0.159882		SE	0.935395	1.84135		SE	0.527046	0.440959		n		10	10		n		10	10		n		10	10		n		10	10		n		10	10		n
% change H2/H1	0.176759			% change H2/H1	0.0667089			% change H2/H1	-0.0924659			% change H2/H1	0.0710354			% change H2/H1	0.00375432			% change H2/H1	0.00733496			SE		0.140683	0.31225		SE		220.514	147.336		SE		0.0651288	0.0484925		SE		1.73365	1.4151		SE		0.606746	0.62143		SE
ANOVA	3.07855e-10			ANOVA	0.0460854			ANOVA	0.000423962			ANOVA	0.107751			ANOVA	0.913792			ANOVA	0.164949			% change H2/H1		0.0611511			% change H2/H1		0.0835821			% change H2/H1		-0.0330243			% change H2/H1		0.0265879			% change H2/H1		0.0176397			% change H2/H1
Assumptions				Assumptions				Assumptions				Assumptions				Assumptions				Assumptions				ANOVA		0.00922328			ANOVA		0.049661			ANOVA		0.223136			ANOVA		0.50223			ANOVA		0.20179			ANOVA
Shapiro-Wilk	0.4677			Shapiro-Wilk	0.0331			Shapiro-Wilk	0.2979			Shapiro-Wilk	0.1518			Shapiro-Wilk	0.0053			Shapiro-Wilk	0.3364			Assumptions					Assumptions					Assumptions					Assumptions					Assumptions					Assumptions
Levene's	0.1228			Levene's	0.2581			Levene's	0.0832			Levene's	0.1896			Levene's	0.312			Levene's	0.6356			Shapiro-Wilk	0.2119				Shapiro-Wilk	0.9883				Shapiro-Wilk	0.9914				Shapiro-Wilk	0.9914				Shapiro-Wilk	0.1345				Shapiro-Wilk
																								Levene's	0.0118				Levene's	0.4784				Levene's	0.3717				Levene's	0.3717				Levene's	0.9467				Levene's
ANOVA in S4A Table				Transformed **-2				ANOVA in S4C Table				ANOVA in S4D Table				Transformed **5				ANOVA in S4F Table
				ANOVA	0.0253											ANOVA	0.8615							Transformed **6					ANOVA in S4H Table					ANOVA in S4I Table					ANOVA in S4J Table					ANOVA in S4K Table					ANOVA in S4L Table
				Shapiro-Wilk	0.179											Shapiro-Wilk	0.1776							ANOVA	0.0104
				Levene's	0.1657											Levene's	0.3755							Shapiro-Wilk	0.5615
																								Levene's	0.0843
				ANOVA in S4B Table												ANOVA in S4E Table
																								ANOVA in S4G Table
[truncated: 3 more columns]
